# Supplementary material for: The Effect of the COVID-19 Vaccine on Daily Cases and Deaths Based on Global Vaccine Data
Source: Vaccines (Basel). 2021 Nov 15;9(11):1328. doi: 10.3390/vaccines9111328 (PMC8622191; doi:10.3390/vaccines9111328)
Supplement: Supplementary file 1 [file vaccines-09-01328-s001.zip]

Archive with 2 entries (2 files):
- original country data.xlsx
- Supplementary.pdf
