# Supplementary material for: The Effect of the COVID-19 Vaccine on Daily Cases and Deaths Based on Global Vaccine Data
Source: Vaccines (Basel). 2021 Nov 15;9(11):1328. doi: 10.3390/vaccines9111328 (PMC8622191; doi:10.3390/vaccines9111328)
Supplement: Supplementary file 1 [file vaccines-09-01328-s001.zip › original country data.xlsx]

## Sheet: 1
The 187 countries and regions included in this study
Country abbr	Country name	Continent	Total vaccinations	People vaccinated	People fully vaccinated
USA	United States	North America	225640460	138644724	93078040
CHN	China	Asia	220309000
IND	India	Asia	138379832	116936487	21443345
GBR	United Kingdom	Europe	45580400	33508590	12071810
BRA	Brazil	South America	37730651	26687711	11042940
DEU	Germany	Europe	24821527	18965663	5855864
TUR	Turkey	Asia	21068403	13114373	7954030
FRA	France	Europe	19225460	13834667	5390793
IDN	Indonesia	Asia	18322578	11623251	6699327
RUS	Russia	Europe	18080498	11312625	6767873
ITA	Italy	Europe	17473753	12320914	5156388
MEX	Mexico	North America	16214484	11961104	5646105
ESP	Spain	Europe	14266251	10403462	3862789
CHL	Chile	South America	14108997	7946284	6162713
CAN	Canada	North America	11813201	10804552	1008649
ISR	Israel	Asia	10385356	5376918	5008438
ARE	United Arab Emirates	Asia	10194266
POL	Poland	Europe	10069710	7526598	2543112
MAR	Morocco	Africa	8941120	4723635	4217485
SAU	Saudi Arabia	Asia	8052933
BGD	Bangladesh	Asia	7954176	5798880	2155296
ARG	Argentina	South America	7017279	6149835	867444
HUN	Hungary	Europe	5129390	3576705	1552685
NLD	Netherlands	Europe	5039385
ROU	Romania	Europe	4665420	2921600	1743820
COL	Colombia	South America	4318314	2961023	1357291
BEL	Belgium	Europe	3404106	2656058	748048
SRB	Serbia	Europe	3233951	1930858	1303093
PRT	Portugal	Europe	2974770	2163196	811552
GRC	Greece	Europe	2821625	2004512	817113
CZE	Czechia	Europe	2803645	1861664	942242
AUT	Austria	Europe	2798424	2018702	779722
SWE	Sweden	Europe	2796778	2086142	710636
JPN	Japan	Asia	2517045	1667994	849051
KOR	South Korea	Asia	2365177	2260639	104538
CHE	Switzerland	Europe	2273981	1453331	820650
SGP	Singapore	Asia	2213888	1364124	849764
NPL	Nepal	Asia	1989248	1989248
KHM	Cambodia	Asia	1978548	1293974	684574
AUS	Australia	Oceania	1914347
DNK	Denmark	Europe	1758373	1192439	565934
FIN	Finland	Europe	1633376	1485461	147915
PHL	Philippines	Asia	1612420	1397628	214792
URY	Uruguay	South America	1601593	1122340	479253
DOM	Dominican Republic	North America	1509898	909898	600000
NOR	Norway	Europe	1496745	1189900	306845
SVK	Slovakia	Europe	1429557	1013445	416112
AZE	Azerbaijan	Asia	1412481	934906	477575
QAT	Qatar	Asia	1394781
PER	Peru	South America	1381722	814640	567082
IRL	Ireland	Europe	1317165	934980	382185
PAK	Pakistan	Asia	1300000	1300000
MYS	Malaysia	Asia	1260937	771829	489108
HKG	Hong Kong	Asia	1253161	828312	424849
BHR	Bahrain	Asia	1168650	652170	516480
NGA	Nigeria	Africa	1158582	1158582
THA	Thailand	Asia	1124153	949124	175029
MMR	Myanmar	Asia	1040000	1000000	40000
KAZ	Kazakhstan	Asia	1001805	858566	143239
LKA	Sri Lanka	Asia	925242	925242
LTU	Lithuania	Europe	877595	630760	246835
KWT	Kuwait	Asia	860000	822000	38000
GHA	Ghana	Africa	842521	842521
HRV	Croatia	Europe	785869	621077	164792
KEN	Kenya	Africa	750471	750471
JOR	Jordan	Asia	732052	607381	124671
BGR	Bulgaria	Europe	721170	558405	162765
ECU	Ecuador	South America	711204	514854	196350
SLV	El Salvador	North America	698569	674495	24074
CRI	Costa Rica	North America	698327	450593	247734
IRN	Iran	Asia	667202	518904	148298
MNG	Mongolia	Asia	660548
EGY	Egypt	Africa	660000	660000
BOL	Bolivia	South America	619794	431138	188656
PAN	Panama	North America	608957	421295	187662
SVN	Slovenia	Europe	582543	408131	174412
BTN	Bhutan	Asia	579679	579679
UKR	Ukraine	Europe	522388	522383	5
UZB	Uzbekistan	Asia	458555	458555
ETH	Ethiopia	Africa	430000
EST	Estonia	Europe	406119	309656	96463
ALB	Albania	Europe	400064
SEN	Senegal	Africa	395635	395635
AGO	Angola	Africa	395447	395447
LBN	Lebanon	Asia	374947	231146	143801
ZWE	Zimbabwe	Africa	365985	319732	46253
MDV	Maldives	Asia	358705	288903	69802
RWA	Rwanda	Africa	349702	349702
TUN	Tunisia	Africa	333946	279890	54056
BLR	Belarus	Europe	328500	244000	84500
MLT	Malta	Europe	311559	211985	99574
IRQ	Iraq	Asia	298377	298377
ZAF	South Africa	Africa	292623	292623	292623
UGA	Uganda	Africa	268317	268317
MWI	Malawi	Africa	267293	267293
LVA	Latvia	Europe	254664	216787	37877
VEN	Venezuela	South America	250000	250000
OMN	Oman	Asia	244821	198563	46258
AFG	Afghanistan	Asia	240000	240000
CYP	Cyprus	Europe	224352	165558	58794
PSE	Palestine	Asia	213238	169856	43382
VNM	Vietnam	Asia	198972	198972
NZL	New Zealand	Oceania	183351	140580	42771
LUX	Luxembourg	Europe	173153	125739	47414
GTM	Guatemala	North America	165271	163431	1840
TGO	Togo	Africa	160000	160000
SDN	Sudan	Africa	140227	140227
LAO	Laos	Asia	137026	106105	30921
JAM	Jamaica	North America	135473	135473
GIN	Guinea	Africa	124501	87288	37213
SYC	Seychelles	Africa	121165	66497	54668
MDA	Moldova	Europe	120254	108760	11494
SOM	Somalia	Africa	117567	117567
MUS	Mauritius	Africa	117323	117323
GUY	Guyana	South America	113596	111825	1771
ISL	Iceland	Europe	113330	80721	32609
CIV	Cote d'Ivoire	Africa	109077	109077
PRY	Paraguay	South America	98666	86305	12361
MAC	Macao	Asia	91763	59402	32361
CUW	Curacao	North America	84016	67614	16402
JEY	Jersey	Europe	77185	49413	27772
DZA	Algeria	Africa	75000
BRB	Barbados	North America	71350	71350
IMN	Isle of Man	Europe	69648	53991	15657
ABW	Aruba	North America	69279	49351	19928
GIB	Gibraltar	Europe	67972	35973	31999
CYM	Cayman Islands	North America	63774	34786	28988
NIC	Nicaragua	North America	61625	61625
MNE	Montenegro	Europe	59307	39426	19881
HND	Honduras	North America	57639	55000	2639
MOZ	Mozambique	Africa	57305	57305
FJI	Fiji	Oceania	56000	56000
GNQ	Equatorial Guinea	Africa	55799	47410	8389
BMU	Bermuda	North America	52337	30094	22243
MKD	North Macedonia	Europe	49804	49804
GGY	Guernsey	Europe	46587	32969	13618
SLE	Sierra Leone	Africa	44347	42566	1781
TWN	Taiwan	Asia	42523
BLZ	Belize	North America	38176	38176
SUR	Suriname	South America	36503	36503
GEO	Georgia	Asia	34897	34897
SWZ	Eswatini	Africa	31846	31846
BWA	Botswana	Africa	31628	31628
ATG	Antigua and Barbuda	North America	29754	29754
AND	Andorra	Europe	26414	21733	4681
MLI	Mali	Africa	26226	26226
SMR	San Marino	Europe	26025	17368	8657
TCA	Turks and Caicos Islands	North America	24300	14300	10000
LCA	Saint Lucia	North America	23861
DMA	Dominica	North America	23055	18237	4818
MCO	Monaco	Europe	22953	12094	10859
FRO	Faeroe Islands	Europe	17280	11751	5529
GMB	Gambia	Africa	16735	16735
TTO	Trinidad and Tobago	North America	16462	16462
LSO	Lesotho	Africa	16000	16000
BHS	Bahamas	North America	15000	15000
BIH	Bosnia and Herzegovina	Europe	15000
COG	Congo	Africa	14297	14297
GRL	Greenland	North America	12859	8561	4298
VCT	Saint Vincent and the Grenadines	North America	12764
ZMB	Zambia	Africa	12543	12543
KNA	Saint Kitts and Nevis	North America	11451	11451
LIE	Liechtenstein	Europe	10457	7229	3228
DJI	Djibouti	Africa	10246	10246
GRD	Grenada	North America	9821	9821
STP	Sao Tome and Principe	Africa	9724	9724
AIA	Anguilla	North America	5835	5835
GAB	Gabon	Africa	5762	5362	400
NAM	Namibia	Africa	4748	4620	128
SHN	Saint Helena	Africa	4572	3563	1009
FLK	Falkland Islands	South America	4407	2632	1775
MRT	Mauritania	Africa	2930	2930
TLS	Timor	Asia	2629	2629
SYR	Syria	Asia	2500	2500
BRN	Brunei	Asia	2323	2323
CPV	Cape Verde	Africa	2184	2184
KGZ	Kyrgyzstan	Asia	2100	2100
SLB	Solomon Islands	Oceania	2000	2000
MSR	Montserrat	North America	1751	1284	467
NER	Niger	Africa	1366	1366
PNG	Papua New Guinea	Oceania	1081	1081
SSD	South Sudan	Africa	947	947
LBY	Libya	Africa	750	750
ARM	Armenia	Asia	565	565
TON	Tonga	Oceania	500	500
CMR	Cameroon	Africa	400	400
NRU	Nauru	Oceania	168	168
